# Supplementary material for: Lateral Flow Immunoassay Based on Time-Resolved Fluorescence Microspheres for Rapid and Quantitative Screening CA199 in Human Serum
Source: Int J Mol Sci. 2022 Sep 1;23(17):9991. doi: 10.3390/ijms23179991 (PMC9456114; doi:10.3390/ijms23179991)
Supplement: Supplementary file 1 [file ijms-23-09991-s001.zip]

Archive with 1 entries (1 files):
- ijms-1874179-supplementary.pdf
